# Supplementary material for: Effect of the Marine Exercise Retreat Program on Thyroid-Related Hormones in Middle-Aged Euthyroid Women
Source: Int J Environ Res Public Health. 2023 Jan 14;20(2):1542. doi: 10.3390/ijerph20021542 (PMC9863542; doi:10.3390/ijerph20021542)
Supplement: Supplementary file 1 [file ijerph-20-01542-s001.zip]

Archive with 1 entries (1 files):
- ijerph-2107507-supplementary.pdf
